# Supplementary material for: A Food Relief Charter for South Australia—Towards a Shared Vision for Pathways Out of Food Insecurity
Source: Int J Environ Res Public Health. 2022 Jun 9;19(12):7080. doi: 10.3390/ijerph19127080 (PMC9222515; doi:10.3390/ijerph19127080)
Supplement: Supplementary file 1 [file ijerph-19-07080-s001.zip]

Archive with 1 entries (1 files):
- ijerph-1735881-supplementary.pdf
